# Supplementary material for: Could the breed composition improve performance and change the enteric methane emissions from beef cattle in a tropical intensive production system?
Source: PLoS One. 2019 Jul 26;14(7):e0220247. doi: 10.1371/journal.pone.0220247 (PMC6660127; doi:10.1371/journal.pone.0220247)
Supplement: S1 Table — (XLSX) [file pone.0220247.s002.xlsx]

## Sheet: Performance
Animal	Repeti	Breed	Year	Initial_weig GZ	Final_weig GZ	Total_gain GZ	ADG_GZ	Initial_Weig FL	Final_Weig FL	Total_Gain FL	ADG_FL	Carcass_Weig	Yield_Carcass	ADG_carcaça FL	ADG_carcaça Total
1	1	NA	1	234	443.5	209.5	0.91087	443.5	638	194.5	1.75225	378	59.2476	1.40766	0.765396
2	2	NA	1	207	411.5	204.5	0.88913	411.5	511	99.5	0.896396	298	58.317	0.831081	0.570381
3	3	NA	1	176	358	182	0.791304	358	528	170	1.53153	309	58.5227	1.17117	0.648094
5	4	NA	1	219.5	401	181.5	0.78913	401	601	200	1.8018	346	57.5707	1.31081	0.692815
6	5	NA	1	225.5	421.5	196	0.852174	421.5	636	214.5	1.93243	370	58.1761	1.43468	0.754399
7	6	NA	1	243.5	398.5	155	0.673913	398.5	580	181.5	1.63514	332	57.2414	1.19595	0.616569
9	7	NA	1	213	396.5	183.5	0.797826	396.5	558	161.5	1.45495	318	56.9892	1.07883	0.620235
10	8	NA	1	239	462.5	223.5	0.971739	462.5	674	211.5	1.90541	372	55.1929	1.26802	0.740469
11	9	NA	1	159.5	275	115.5	0.502174	275	416	141	1.27027	245	58.8942	0.968468	0.484604
78	10	N	1	180.5	320	139.5	0.606522	320	498	178	1.28986	281	56.4257	0.876812	0.518342
86	11	NA	1	225	412.5	187.5	0.815217	412.5	625	212.5	1.91441	348	55.68	1.27703	0.690616
91	12	N	1	155	291.5	136.5	0.593478	291.5	426.5	135	0.978261	246	57.6788	0.726449	0.45788
92	13	N	1	151.5	276	124.5	0.541304	276	425	149	1.07971	244	57.4118	0.768116	0.457201
93	14	N	1	176	354.5	178.5	0.776087	354.5	524	169.5	1.22826	311	59.3511	0.969203	0.605978
94	15	N	1	160	332	172	0.747826	332	480.5	148.5	1.07609	277	57.6483	0.804348	0.535326
95	16	N	1	186.5	350.5	164	0.713043	350.5	555	204.5	1.48188	315	56.7568	1.01268	0.602582
96	17	N	1	181	319.5	138.5	0.602174	319.5	527	207.5	1.50362	290	55.0285	0.943841	0.54212
97	18	N	1	168	305.5	137.5	0.597826	305.5	498.5	193	1.39855	277	55.5667	0.900362	0.524457
98	19	N	1	167.5	307	139.5	0.606522	307	473	166	1.2029	272	57.5053	0.858696	0.511549
99	20	N	1	189.5	355.5	166	0.721739	355.5	534	178.5	1.29348	304	56.9288	0.914855	0.568614
1	21	NA	2	214	384.5	170.5	0.789352	384.5	576	191.5	1.82381	303	52.6042	1.05476	0.610592
6	22	N	2	217	362	145	0.671296	362	550	188	1.48031	299	54.3636	0.929134	0.555394
8	23	N	2	204.5	362	157.5	0.729167	362	529	167	1.31496	296	55.9546	0.905512	0.564869
10	24	N	2	223	378	155	0.717593	378	562	184	1.44882	312	55.516	0.968504	0.584548
11	25	N	2	184	329.5	145.5	0.673611	329.5	511	181.5	1.42913	292	57.1429	1.00197	0.58309
12	26	N	2	222	350	128	0.592593	350	516	166	1.30709	292	56.5891	0.92126	0.527697
13	27	N	2	208.5	367	158.5	0.733796	367	551	184	1.44882	304	55.1724	0.948819	0.582362
14	28	N	2	197.5	309	111.5	0.516204	309	453	144	1.13386	235	51.8764	0.633858	0.39723
16	29	N	2	266	451.5	185.5	0.858796	451.5	643	191.5	1.50787	361	56.1431	1.06496	0.664723
18	30	N	2	173	305.5	132.5	0.613426	305.5	478.5	173	1.3622	272	56.8443	0.938976	0.540816
19	31	N	2	187	307	120	0.555556	307	462	155	1.22047	237	51.2987	0.65748	0.418367
21	32	NA	2	249	418	169	0.782407	418	628	210	2	346	55.0955	1.30476	0.690031
22	33	N	2	194	337	143	0.662037	337	474	137	1.07874	260	54.8523	0.720472	0.475219
2494	34	NA	2	244	431	187	0.865741	431	608	177	1.68571	339	55.7566	1.17619	0.676012
2496	35	NA	2	252	424	172	0.796296	424	654	230	2.19048	375	57.3394	1.55238	0.775701
2507	36	NA	2	261.5	427.5	166	0.768519	427.5	643	215.5	2.05238	365	56.7652	1.44048	0.729751
2513	37	NA	2	240	391	151	0.699074	391	614	223	2.12381	346	56.3518	1.43333	0.70405
2516	38	NA	2	171	309.5	138.5	0.641204	402.5	609	206.5	1.96667	347	56.9787	1.3881	0.814642
2540	39	NA	2	264	402.5	138.5	0.641204	432.5	662	229.5	2.18571	370	55.8912	1.46429	0.741433
2547	40	NA	2	255	432.5	177.5	0.821759	498	712	214	2.0381	422	59.2697	1.64762	0.917445
2548	41	NA	2	306	498	192	0.888889	459.5	695	235.5	2.24286	409	58.8489	1.70714	0.797508
2556	42	NA	2	275.5	459.5	184	0.851852	439	640	201	1.91429	377	58.9063	1.5	0.745327
2562	43	NA	2	256.5	439	182.5	0.844907	432	659	227	2.1619	371	56.2974	1.47619	0.756231
2563	44	NA	2	235.5	432	196.5	0.909722	420	628	208	1.98095	375	59.7134	1.57143	0.801402
2565	45	NA	2	290	420	130	0.601852	430	612	182	1.73333	350	57.1895	1.28571	0.638629
2570	46	NA	2	259	430	171	0.791667	410	636	226	2.15238	346	54.4025	1.34286	0.674455
2572	47	NA	2	245	410	165	0.763889	370	564	194	1.84762	319	56.5603	1.27619	0.61215
2575	48	NA	2	214	370	156	0.722222	451	691	240	2.28571	396	57.3082	1.62381	0.900312
2583	49	NA	2	288	451	163	0.75463	466.5	686	219.5	2.09048	390	56.8513	1.49286	0.766355
2859	50	NA	2	266.5	466.5	200	0.925926	455	650	195	1.85714	376	57.8462	1.41429	0.756231
2980	51	N	2	270.5	455	184.5	0.854167	341.5	527	185.5	1.46063	296	56.167	0.98622	0.468659
3002	52	NA	2	197	341.5	144.5	0.668981	396	552	156	1.48571	312	56.5217	1.08571	0.665109
3018	53	NA	2	226	396	170	0.787037	438.5	624	185.5	1.76667	360	57.6923	1.34048	0.76947
3070	54	N	2	265	438.5	173.5	0.803241	358	493.5	135.5	1.06693	275	55.7244	0.755906	0.415452
3098	55	N	2	216.5	358	141.5	0.655093	353.5	534	180.5	1.42126	301	56.367	0.978346	0.561953
3130	56	N	2	208.5	353.5	145	0.671296	366.5	558	191.5	1.50787	320	57.3477	1.07677	0.629009
3135	57	N	2	209.5	366.5	157	0.726852	359	528	169	1.33071	287	54.3561	0.846457	0.531341
3142	58	NA	2	215	359	144	0.666667	392.5	599	206.5	1.96667	341	56.9282	1.37857	0.727414
3147	59	NA	2	224	392.5	168.5	0.780093	442	623	181	1.72381	351	56.3403	1.2381	0.744548
3150	60	N	2	264.5	442	177.5	0.821759	325.5	505	179.5	1.41339	278	55.0495	0.90748	0.424927
3163	61	N	2	204	325.5	121.5	0.5625	314	475	161	1.26772	271	57.0526	0.897638	0.492711
3179	62	N	2	196	314	118	0.546296	348.5	503	154.5	1.21654	277	55.0696	0.809055	0.521866
3188	63	NA	2	204.5	348.5	144	0.666667	423.5	643	219.5	2.09048	375	58.3204	1.55476	0.849688
3198	64	N	2	241.5	423.5	182	0.842593	334	535	201	1.58268	290	54.2056	0.968504	0.49344
3201	65	N	2	205	334	129	0.597222	340	515	175	1.37795	283	54.9515	0.889764	0.526239
3206	66	NA	2	210.5	340	129.5	0.599537	428.5	636	207.5	1.97619	358	56.2893	1.36905	0.787383
3210	67	N	2	239.5	428.5	189	0.875	328.5	513	184.5	1.45276	277	53.9961	0.887795	0.458455
3227	68	N	2	212	328.5	116.5	0.539352	325	468	143	1.12598	265	56.6239	0.807087	0.463557
3229	69	N	2	199	325	126	0.583333	347	547	200	1.5748	306	55.9415	1.04331	0.602041
3230	70	N	2	186	347	161	0.74537	309.5	457	147.5	1.16142	245	53.6105	0.71063	0.443149

## Sheet: CH4 GZ 
Animal	Repeti	Breed	Time Repet	Feed	Year	gCH4_day	kgCH4_year	AverageBW_kg	BW0.75_kg	gCH4_kgBW0.75	ADG kg_day	gCH4_kgADG	DMI_kgday	gCH4_kgDMI	Conversion_GZ	FeedEffic_GZ	KgCH4/period
8	33	N	1	GZ	2	70.6552	25.7892	306.541	73.2599	0.964446	0.622449	113.512	6.94995	10.1663	11.1655	0.0895616	15.2615
8	33	N	2	GZ	2	64.6749	23.6063	306.541	73.2599	0.882814	0.622449	103.904	6.94995	9.3058	11.1655	0.0895616	13.9698
8	33	N	3	GZ	2	76.7683	28.0204	306.541	73.2599	1.04789	0.622449	123.333	6.94995	11.0459	11.1655	0.0895616	16.582
8	33	N	4	GZ	2	127.853	46.6662	306.541	73.2599	1.74519	0.622449	205.403	6.94995	18.3962	11.1655	0.0895616	27.6162
10	34	N	1	GZ	2	82.4898	30.1088	290.531	70.371	1.17221	0.591837	139.379	6.66008	12.3857	11.2532	0.0888633	17.8178
10	34	N	2	GZ	2	84.5384	30.8565	290.531	70.371	1.20132	0.591837	142.841	6.66008	12.6933	11.2532	0.0888633	18.2603
10	34	N	3	GZ	2	73.4732	26.8177	290.531	70.371	1.04408	0.591837	124.144	6.66008	11.0319	11.2532	0.0888633	15.8702
2980	35	N	1	GZ	2	107.313	39.1691	375.714	85.3382	1.2575	0.642857	166.931	4.06569	26.3947	6.32441	0.158117	23.1795
2980	35	N	2	GZ	2	122.374	44.6664	375.714	85.3382	1.43398	0.642857	190.359	4.06569	30.0991	6.32441	0.158117	26.4327
2980	35	N	3	GZ	2	95.8627	34.9899	375.714	85.3382	1.12333	0.642857	149.12	4.06569	23.5784	6.32441	0.158117	20.7063
3070	36	N	1	GZ	2	63.7364	23.2638	371.286	84.5826	0.75354	0.857143	74.3592	7.03066	9.0655	8.20243	0.121915	13.7671
3070	36	N	2	GZ	2	96.7882	35.3277	371.286	84.5826	1.1443	0.857143	112.92	7.03066	13.7666	8.20243	0.121915	20.9063
3070	36	N	3	GZ	2	81.5254	29.7568	371.286	84.5826	0.963855	0.857143	95.113	7.03066	11.5957	8.20243	0.121915	17.6095
3179	37	N	1	GZ	2	65.6253	23.9532	257.673	64.3135	1.0204	0.520408	126.103	5.90669	11.1103	11.3501	0.0881049	14.1751
3179	37	N	2	GZ	2	57.2659	20.9021	257.673	64.3135	0.890418	0.520408	110.04	5.90669	9.69509	11.3501	0.0881049	12.3694
3179	37	N	3	GZ	2	51.0281	18.6253	257.673	64.3135	0.793428	0.520408	98.0541	5.90669	8.63904	11.3501	0.0881049	11.0221
3198	38	N	1	GZ	2	70.6753	25.7965	335.265	78.3504	0.902041	0.795918	88.7972	4.34967	16.2484	5.46498	0.182983	15.2659
3198	38	N	2	GZ	2	89.602	32.7047	335.265	78.3504	1.14361	0.795918	112.577	4.34967	20.5997	5.46498	0.182983	19.354
3198	38	N	3	GZ	2	87.597	31.9729	335.265	78.3504	1.11802	0.795918	110.058	4.34967	20.1388	5.46498	0.182983	18.921
3230	39	N	1	GZ	2	73.4266	26.8007	268.418	66.3146	1.10725	0.755102	97.2406	6.35214	11.5593	8.41229	0.118874	15.8601
3230	39	N	2	GZ	2	51.1318	18.6631	268.418	66.3146	0.771049	0.755102	67.7151	6.35214	8.04954	8.41229	0.118874	11.0445
3230	39	N	3	GZ	2	58.7231	21.4339	268.418	66.3146	0.885523	0.755102	77.7684	6.35214	9.24462	8.41229	0.118874	12.6842
2507	40	NA	1	GZ	2	81.7826	29.8507	352.765	81.3981	1.00472	0.795918	102.753	7.0759	11.5579	8.89024	0.112483	17.665
2507	40	NA	2	GZ	2	68.7391	25.0898	352.765	81.3981	0.84448	0.795918	86.3645	7.0759	9.71454	8.89024	0.112483	14.8476
2507	40	NA	3	GZ	2	104.292	38.0667	352.765	81.3981	1.28126	0.795918	131.034	7.0759	14.7391	8.89024	0.112483	22.5271
2513	41	NA	1	GZ	2	74.1241	27.0553	350.959	81.0854	0.914149	0.877551	84.467	6.3	11.7657	7.17907	0.139294	16.0108
2513	41	NA	2	GZ	2	124.474	45.4329	350.959	81.0854	1.53509	0.877551	141.842	6.3	19.7577	7.17907	0.139294	26.8863
2513	41	NA	3	GZ	2	74.7986	27.3015	350.959	81.0854	0.922467	0.877551	85.2356	6.3	11.8728	7.17907	0.139294	16.1565
2516	42	NA	1	GZ	2	79.4171	28.9873	328.173	77.1041	1.03	0.520408	152.606	6.72397	11.8111	12.9206	0.077396	17.1541
2516	42	NA	2	GZ	2	76.7237	28.0041	328.173	77.1041	0.995066	0.520408	147.43	6.72397	11.4105	12.9206	0.077396	16.5723
2516	42	NA	3	GZ	2	79.9289	29.1741	328.173	77.1041	1.03664	0.520408	153.589	6.72397	11.8872	12.9206	0.077396	17.2646
2547	43	NA	1	GZ	2	72.7108	26.5394	343.265	79.7485	0.911752	0.795918	91.3546	6.58087	11.0488	8.26827	0.120944	15.7055
2547	43	NA	2	GZ	2	107.486	39.2323	343.265	79.7485	1.34781	0.795918	135.046	6.58087	16.3331	8.26827	0.120944	23.2169
2547	43	NA	3	GZ	2	107.674	39.301	343.265	79.7485	1.35017	0.795918	135.283	6.58087	16.3617	8.26827	0.120944	23.2576
2556	44	NA	1	GZ	2	95.0366	34.6883	383.643	86.6853	1.09634	0.928571	102.347	4.63278	20.5139	4.98915	0.200435	20.5279
2556	44	NA	2	GZ	2	120.851	44.1105	383.643	86.6853	1.39413	0.928571	130.147	4.63278	26.086	4.98915	0.200435	26.1037
2556	44	NA	3	GZ	2	95.9495	35.0216	383.643	86.6853	1.10687	0.928571	103.33	4.63278	20.711	4.98915	0.200435	20.7251
2565	45	NA	1	GZ	2	105.066	38.3492	373.255	84.9189	1.23726	0.765306	137.287	9.27429	11.3288	12.1184	0.0825191	22.6943
2565	45	NA	2	GZ	2	134.1	48.9465	373.255	84.9189	1.57915	0.765306	175.224	9.27429	14.4593	12.1184	0.0825191	28.9656
2565	45	NA	3	GZ	2	102.563	37.4355	373.255	84.9189	1.20778	0.765306	134.016	9.27429	11.0589	12.1184	0.0825191	22.1536
3142	46	NA	1	GZ	2	91.6139	33.4391	281.673	68.7558	1.33245	0.520408	176.042	4.57527	20.0237	8.79169	0.113744	19.7886
3142	46	NA	2	GZ	2	112.484	41.0565	281.673	68.7558	1.63599	0.520408	216.145	4.57527	24.5851	8.79169	0.113744	24.2965
3142	46	NA	3	GZ	2	113.276	41.3459	281.673	68.7558	1.64752	0.520408	217.668	4.57527	24.7584	8.79169	0.113744	24.4677
3188	47	NA	1	GZ	2	99.9516	36.4823	279.378	68.3351	1.46267	0.632653	157.988	4.68115	21.3519	7.39924	0.135149	21.5895
3188	47	NA	2	GZ	2	134.117	48.9526	279.378	68.3351	1.96263	0.632653	211.991	4.68115	28.6504	7.39924	0.135149	28.9692
3188	47	NA	3	GZ	2	95.9787	35.0322	279.378	68.3351	1.40453	0.632653	151.708	4.68115	20.5032	7.39924	0.135149	20.7314

## Sheet: CH4 FL
Animal	Repeti	Breed	Time Repet	Feed	Year	gCH4_day	kgCH4_year	AverageBW_kg	BW0.75_kg	gCH4_kgBW0.75	GMD kg_day	gCH4_kgGMD	DMI_kgday	gCH4_kgDMI	Conversion_FL	FeedEffic_FL	KgCH4/period	KgCH4/ADGcarc
78	1	N	1	FL	1	194.188	70.8785	382	86.4067	2.24737	0.6875	282.455	8.33128	23.3082	12.1182	0.0825203	26.7979	221.423
78	1	N	2	FL	1	156.624	57.1676	382	86.4067	1.81263	0.6875	227.816	8.33128	18.7994	12.1182	0.0825203	21.614	178.59
78	1	N	3	FL	1	175.786	64.162	382	86.4067	2.03441	0.6875	255.689	8.33128	21.0996	12.1182	0.0825203	24.2585	200.441
78	1	N	4	FL	1	114.448	41.7735	382	86.4067	1.32453	0.6875	166.47	8.33128	13.7371	12.1182	0.0825203	15.7938	130.499
78	1	N	5	FL	1	100.187	36.5684	382	86.4067	1.15949	0.6875	145.727	8.33128	12.0254	12.1182	0.0825203	13.8259	114.239
91	2	N	1	FL	1	96.1001	35.0765	342.25	79.5715	1.20772	1.21875	78.8514	10.2555	9.37061	8.41475	0.118839	13.2618	132.369
91	2	N	2	FL	1	92.4	33.726	342.25	79.5715	1.16122	1.21875	75.8153	10.2555	9.00981	8.41475	0.118839	12.7512	127.273
91	2	N	3	FL	1	121.3	44.2746	342.25	79.5715	1.52442	1.21875	99.5285	10.2555	11.8279	8.41475	0.118839	16.7395	167.08
91	2	N	4	FL	1	145.252	53.0172	342.25	79.5715	1.82543	1.21875	119.182	10.2555	14.1634	8.41475	0.118839	20.0448	200.072
92	3	N	1	FL	1	102.425	37.3853	332.25	77.8213	1.31616	1.59375	64.2669	7.43357	13.7788	4.6642	0.214399	14.1347	133.366
92	3	N	2	FL	1	198.577	72.4807	332.25	77.8213	2.55171	1.59375	124.597	7.43357	26.7136	4.6642	0.214399	27.4036	258.564
92	3	N	3	FL	1	184.986	67.5201	332.25	77.8213	2.37707	1.59375	116.07	7.43357	24.8853	4.6642	0.214399	25.5281	240.868
93	4	N	1	FL	1	231.511	84.5015	416.75	92.2373	2.50995	1.84375	125.565	8.28533	27.9423	4.49374	0.222532	31.9485	238.917
93	4	N	2	FL	1	95.0495	34.6931	416.75	92.2373	1.03049	1.84375	51.5522	8.28533	11.472	4.49374	0.222532	13.1168	98.0903
93	4	N	3	FL	1	172.134	62.8288	416.75	92.2373	1.86621	1.84375	93.3607	8.28533	20.7757	4.49374	0.222532	23.7545	177.641
94	5	N	1	FL	1	173.831	63.4483	367.25	83.8922	2.07208	1.28125	135.673	10.1714	17.0902	7.93865	0.125966	23.9887	216.208
94	5	N	2	FL	1	134.209	48.9863	367.25	83.8922	1.59978	1.28125	104.749	10.1714	13.1948	7.93865	0.125966	18.5209	166.927
94	5	N	3	FL	1	148.442	54.1812	367.25	83.8922	1.76944	1.28125	115.857	10.1714	14.594	7.93865	0.125966	20.485	184.629
97	6	N	1	FL	1	198.991	72.6318	361.75	82.9481	2.39899	1.40625	141.505	12.2563	16.2358	8.71561	0.114737	27.4608	221.102
97	6	N	2	FL	1	151.341	55.2394	361.75	82.9481	1.82452	1.40625	107.62	12.2563	12.348	8.71561	0.114737	20.885	168.157
97	6	N	3	FL	1	217.365	79.3383	361.75	82.9481	2.6205	1.40625	154.571	12.2563	17.7349	8.71561	0.114737	29.9964	241.517
98	7	N	1	FL	1	117.793	42.9944	342.25	79.5715	1.48034	2.15625	54.6286	9.51906	12.3744	4.41464	0.226519	16.2554	137.128
98	7	N	2	FL	1	183.174	66.8586	342.25	79.5715	2.30201	2.15625	84.9504	9.51906	19.2429	4.41464	0.226519	25.278	213.241
98	7	N	3	FL	1	194.096	70.845	342.25	79.5715	2.43926	2.15625	90.0154	9.51906	20.3902	4.41464	0.226519	26.7852	225.956
99	8	N	1	FL	1	154.957	56.5591	407.75	90.7393	1.70771	0.78125	198.344	11.6265	13.3279	14.8819	0.0671958	21.384	169.351
99	8	N	2	FL	1	132.705	48.4374	407.75	90.7393	1.46249	0.78125	169.863	11.6265	11.4141	14.8819	0.0671958	18.3133	145.033
99	8	N	3	FL	1	108.497	39.6014	407.75	90.7393	1.1957	0.78125	138.876	11.6265	9.33188	14.8819	0.0671958	14.9726	118.576
1	9	NA	1	FL	1	110.284	40.2535	516	108.265	1.01865	2	55.1418	10.4128	10.5912	5.20639	0.192072	12.2415	78.3264
1	9	NA	2	FL	1	190.071	69.3759	516	108.265	1.75561	2	95.0355	10.4128	18.2536	5.20639	0.192072	21.0979	134.994
1	9	NA	3	FL	1	248.318	90.6362	516	108.265	2.29362	2	124.159	10.4128	23.8475	5.20639	0.192072	27.5634	176.363
2	10	NA	1	FL	1	180.895	66.0267	475.75	101.867	1.77579	2.40625	75.1772	10.8544	16.6656	4.51091	0.221685	20.0793	217.684
2	10	NA	2	FL	1	182.965	66.7821	475.75	101.867	1.79611	2.40625	76.0372	10.8544	16.8563	4.51091	0.221685	20.3091	220.174
2	10	NA	3	FL	1	195.89	71.4997	475.75	101.867	1.92299	2.40625	81.4087	10.8544	18.0471	4.51091	0.221685	21.7437	235.728
2	10	NA	3	FL	1	147.106	53.6938	475.75	101.867	1.4441	2.40625	61.1351	10.8544	13.5527	4.51091	0.221685	16.3288	177.023
3	11	NA	1	FL	1	240.487	87.7779	418	92.4447	2.60142	2.75	87.4499	7.36289	32.6621	2.67741	0.373495	26.6941	205.369
3	11	NA	2	FL	1	227.789	83.143	418	92.4447	2.46405	2.75	82.8323	7.36289	30.9374	2.67741	0.373495	25.2846	194.525
3	11	NA	3	FL	1	162.824	59.4306	418	92.4447	1.76131	2.75	59.2086	7.36289	22.1141	2.67741	0.373495	18.0734	139.047
5	12	NA	1	FL	1	283.422	103.449	467.75	100.58	2.81789	3.15625	89.7972	12.3501	22.949	3.9129	0.255565	31.4599	216.188
5	12	NA	2	FL	1	175.074	63.9021	467.75	100.58	1.74065	3.15625	55.469	12.3501	14.1759	3.9129	0.255565	19.4332	133.542
5	12	NA	3	FL	1	240.785	87.8864	467.75	100.58	2.39397	3.15625	76.2882	12.3501	19.4966	3.9129	0.255565	26.7271	183.665
7	13	NA	1	FL	1	178.867	65.2866	467.25	100.499	1.77979	2.09375	85.4292	11.6959	15.2932	5.58609	0.179016	19.8543	149.555
7	13	NA	2	FL	1	268.918	98.1552	467.25	100.499	2.67583	2.09375	128.439	11.6959	22.9926	5.58609	0.179016	29.8499	224.848
7	13	NA	3	FL	1	271.333	99.0364	467.25	100.499	2.69985	2.09375	129.592	11.6959	23.199	5.58609	0.179016	30.1179	226.867
7	13	NA	4	FL	1	164.904	60.1899	467.25	100.499	1.64085	2.09375	78.7601	11.6959	14.0993	5.58609	0.179016	18.3043	137.88
9	14	NA	1	FL	1	139.266	50.8321	459.25	99.2058	1.40381	1.96875	70.7383	10.708	13.0057	5.439	0.183857	15.4585	129.07
9	14	NA	2	FL	1	149.056	54.4055	459.25	99.2058	1.5025	1.96875	75.7111	10.708	13.92	5.439	0.183857	16.5452	138.143
9	14	NA	3	FL	1	198.522	72.4604	459.25	99.2058	2.00111	1.96875	100.836	10.708	18.5395	5.439	0.183857	22.0359	183.987
10	15	NA	1	FL	1	205.986	75.1847	537	111.553	1.84653	1.125	183.098	15.8792	12.9721	14.1148	0.0708476	22.8644	162.449
10	15	NA	2	FL	1	236.58	86.3518	537	111.553	2.12079	1.125	210.294	15.8792	14.8988	14.1148	0.0708476	26.2604	186.578
10	15	NA	3	FL	1	108.721	39.6832	537	111.553	0.974614	1.125	96.6409	15.8792	6.84677	14.1148	0.0708476	12.068	85.7421
86	16	NA	1	FL	1	194.087	70.8419	481	102.709	1.88968	2.875	67.5086	11.8125	16.4307	4.10869	0.243387	21.5437	151.987
86	16	NA	2	FL	1	233.618	85.2707	481	102.709	2.27456	2.875	81.2585	11.8125	19.7773	4.10869	0.243387	25.9316	182.943
86	16	NA	3	FL	1	143.858	52.5081	481	102.709	1.40063	2.875	50.0375	11.8125	12.1785	4.10869	0.243387	15.9682	112.653
86	16	NA	4	FL	1	252.801	92.2725	481	102.709	2.46133	2.875	87.9309	11.8125	21.4012	4.10869	0.243387	28.061	197.965
6	17	N	1	FL	2	271.928	99.2538	438.5	95.8246	2.83777	2.23913	121.444	12.9819	20.9468	5.79772	0.172482	34.5349	292.711
6	17	N	2	FL	2	230.836	84.2552	438.5	95.8246	2.40894	2.23913	103.092	12.9819	17.7814	5.79772	0.172482	29.3162	248.478
13	18	N	1	FL	2	253.464	92.5143	427.5	94.0161	2.69596	1.95652	129.548	7.93944	31.9246	4.05794	0.246431	32.1899	267.085
13	18	N	2	FL	2	227.084	82.8858	427.5	94.0161	2.41538	1.95652	116.065	7.93944	28.6021	4.05794	0.246431	28.8397	239.288
13	18	N	3	FL	2	229.277	83.6861	427.5	94.0161	2.4387	1.95652	117.186	7.93944	28.8782	4.05794	0.246431	29.1182	241.598
19	19	N	1	FL	2	146.175	53.3539	360	82.647	1.76867	0.913043	160.096	7.79242	18.7586	8.53456	0.117171	18.5642	222.489
19	19	N	2	FL	2	119.939	43.7776	360	82.647	1.45122	0.913043	131.361	7.79242	15.3917	8.53456	0.117171	15.2322	182.555
19	19	N	3	FL	2	116.895	42.6665	360	82.647	1.41438	0.913043	128.027	7.79242	15.001	8.53456	0.117171	14.8456	177.922
3130	20	N	1	FL	2	244.884	89.3828	440.5	96.1522	2.54684	2.13043	114.946	11.1362	21.99	5.22718	0.191308	31.1003	227.376
3130	20	N	2	FL	2	262.755	95.9057	440.5	96.1522	2.7327	2.13043	123.334	11.1362	23.5948	5.22718	0.191308	33.3699	243.97
3130	20	N	3	FL	2	279.58	102.047	440.5	96.1522	2.90768	2.13043	131.232	11.1362	25.1056	5.22718	0.191308	35.5067	259.592
3150	21	N	1	FL	2	199.749	72.9084	406	90.4471	2.20846	1.97826	100.972	7.62862	26.1842	3.85623	0.259321	25.3681	220.23
3150	21	N	2	FL	2	115.564	42.1808	406	90.4471	1.27769	1.97826	58.4168	7.62862	15.1487	3.85623	0.259321	14.6766	127.413
3150	21	N	3	FL	2	109.722	40.0485	406	90.4471	1.21311	1.97826	55.4639	7.62862	14.3829	3.85623	0.259321	13.9347	120.972
3163	22	N	1	FL	2	209.2	76.358	383	86.5763	2.41637	2.04348	102.374	7.85973	26.6167	3.84625	0.259994	26.5684	232.962
3163	22	N	2	FL	2	277.114	101.147	383	86.5763	3.20081	2.04348	135.609	7.85973	35.2575	3.84625	0.259994	35.1935	308.59
3227	23	N	1	FL	2	189.421	69.1387	383.5	86.6611	2.18577	1.15217	164.403	9.65541	19.6181	8.38016	0.119329	24.0565	234.722
3227	23	N	2	FL	2	152.294	55.5873	383.5	86.6611	1.75735	1.15217	132.18	9.65541	15.7729	8.38016	0.119329	19.3413	188.716
3227	23	N	3	FL	2	170.433	62.2081	383.5	86.6611	1.96666	1.15217	147.923	9.65541	17.6516	8.38016	0.119329	21.645	211.194
3229	24	N	1	FL	2	117.779	42.9894	421.5	93.0247	1.26611	1.67391	70.3615	6.89016	17.0938	4.1162	0.242943	14.9579	112.923
3229	24	N	2	FL	2	155.489	56.7535	421.5	93.0247	1.67148	1.67391	92.8895	6.89016	22.5668	4.1162	0.242943	19.7471	149.079
3229	24	N	3	FL	2	91.6737	33.4609	421.5	93.0247	0.985477	1.67391	54.7661	6.89016	13.305	4.1162	0.242943	11.6426	87.8942
1	25	NA	1	FL	2	170.482	62.2259	455.5	98.5976	1.72907	1.97826	86.1777	13.0041	13.1099	6.5735	0.152126	17.9006	161.594
1	25	NA	2	FL	2	146.252	53.3821	455.5	98.5976	1.48332	1.97826	73.9297	13.0041	11.2466	6.5735	0.152126	15.3565	138.628
1	25	NA	3	FL	2	152.531	55.6736	455.5	98.5976	1.547	1.97826	77.1033	13.0041	11.7294	6.5735	0.152126	16.0157	144.579
21	26	NA	1	FL	2	208.178	75.9848	496	105.102	1.98072	2.32609	89.4969	17.5037	11.8934	7.52495	0.132891	21.8587	159.523
21	26	NA	2	FL	2	224.17	81.8221	496	105.102	2.13288	2.32609	96.3722	17.5037	12.807	7.52495	0.132891	23.5379	171.778
21	26	NA	3	FL	2	278.155	101.527	496	105.102	2.64652	2.32609	119.581	17.5037	15.8912	7.52495	0.132891	29.2063	213.146
84	27	NA	1	FL	2	170.979	62.4072	527	109.991	1.55447	2.52174	67.8018	17.5163	9.7611	6.94613	0.143965	17.9527	132.954
84	27	NA	2	FL	2	209.323	76.4028	527	109.991	1.90309	2.52174	83.0073	17.5163	11.9502	6.94613	0.143965	21.9789	162.77
84	27	NA	3	FL	2	220.49	80.4788	527	109.991	2.00461	2.52174	87.4356	17.5163	12.5877	6.94613	0.143965	23.1514	171.454
2494	28	NA	1	FL	2	217.281	79.3074	501	105.896	2.05184	2	108.64	7.97557	27.2433	3.98778	0.250766	22.8145	184.762
2494	28	NA	2	FL	2	257.257	93.8987	501	105.896	2.42934	2	128.628	7.97557	32.2556	3.98778	0.250766	27.012	218.756
2494	28	NA	3	FL	2	279.597	102.053	501	105.896	2.64031	2	139.799	7.97557	35.0567	3.98778	0.250766	29.3577	237.753
2540	29	NA	1	FL	2	318.667	116.313	541	112.175	2.84079	2.56522	124.226	12.5332	25.4259	4.88581	0.204674	33.46	217.669
2540	29	NA	2	FL	2	287.603	104.975	541	112.175	2.56387	2.56522	112.116	12.5332	22.9474	4.88581	0.204674	30.1983	196.45
2540	29	NA	3	FL	2	299.034	109.147	541	112.175	2.66577	2.56522	116.573	12.5332	23.8594	4.88581	0.204674	31.3986	204.258
3002	30	NA	1	FL	2	236.878	86.4606	456.5	98.7599	2.39853	1.45652	162.633	13.3013	17.8086	9.13227	0.109502	24.8722	218.12
3002	30	NA	2	FL	2	212.732	77.6471	456.5	98.7599	2.15403	1.45652	146.055	13.3013	15.9932	9.13227	0.109502	22.3368	195.886
3002	30	NA	3	FL	2	186.632	68.1207	456.5	98.7599	1.88976	1.45652	128.135	13.3013	14.0311	9.13227	0.109502	19.5964	171.853
3147	31	NA	1	FL	2	251.916	91.9495	520	108.894	2.31342	2.04348	123.278	12.3074	20.4687	6.02277	0.166037	26.4512	203.487
3147	31	NA	2	FL	2	186.598	68.1081	520	108.894	1.71358	2.04348	91.3137	12.3074	15.1614	6.02277	0.166037	19.5927	150.725
3147	31	NA	3	FL	2	219.978	80.2919	520	108.894	2.02012	2.04348	107.649	12.3074	17.8736	6.02277	0.166037	23.0977	177.688
3206	32	NA	1	FL	2	200.2	73.073	525	109.678	1.82534	3.04348	65.78	15.993	12.518	5.25483	0.190301	21.021	146.238
3206	32	NA	2	FL	2	224.622	81.9871	525	109.678	2.04801	3.04348	73.8044	15.993	14.0451	5.25483	0.190301	23.5853	164.077
